# Supplementary material for: Clinical Outcomes and Factors Associated with Neuroleptic Malignant Syndrome in Older Patients: A Case Control Study
Source: J Clin Med. 2025 Dec 16;14(24):8901. doi: 10.3390/jcm14248901 (PMC12733753; doi:10.3390/jcm14248901)
Supplement: Supplementary file 1 [file jcm-14-08901-s001.zip]

Archive with 4 entries (4 files):
- Table S1. Biochemical profiles among hospitalized older patients stratified by NMS.pdf
- Table S2. The clinical diagnosis of NMS in hospitalized older adults.pdf
- Table S3. The treatment of NMS in hospitalized older adults.pdf
- Table S4. Case reports of NMS in hospitalized older adults.pdf
